# Supplementary material for: Reliability of Data Collected via Ecological Momentary Assessment on the Example of FeverApp Registry
Source: Children (Basel). 2023 Feb 15;10(2):385. doi: 10.3390/children10020385 (PMC9954832; doi:10.3390/children10020385)
Supplement: Supplementary file 1 [file children-10-00385-s001.zip]

Archive with 2 entries (2 files):
- data_survey_app_analyses.sav
- Survey_Questionnaire.pdf
